# Supplementary material for: Predictability of polygenic risk score for progression to dementia and its interaction with APOE ε4 in mild cognitive impairment
Source: Transl Neurodegener. 2021 Aug 31;10:32. doi: 10.1186/s40035-021-00259-w (PMC8406896; doi:10.1186/s40035-021-00259-w)
Supplement: Supplementary file 2 — Additional file 2: Table S3. List of mapped genes. [file 40035_2021_259_MOESM2_ESM.csv]

List of mapped genes
gene	chromosome	independent significant SNPs
CAMTA1	1	rs111677930
PFDN2	1	rs4575098
NIT1	1	rs4575098
DEDD	1	rs4575098
UFC1	1	rs4575098
USP21	1	rs4575098
PPOX	1	rs4575098
B4GALT3	1	rs4575098
ADAMTS4	1	rs4575098
NDUFS2	1	rs4575098
FCER1G	1	rs4575098
APOA2	1	rs4575098
C1orf116	1	rs12079709;rs4844577:rs2093760
YOD1	1	rs12079709;rs4844577:rs2093760
PFKFB2	1	rs12079709;rs4844577:rs2093760
CD55	1	rs4844577;rs12079709
CR1	1	rs2093760;rs4844577;rs12079709
CR1L	1	rs114644769;rs2093760
BIN1	2	rs3768864;rs17014873;rs2276575;rs12989701;rs4663105
ERCC3	2	rs17014873
C2orf82	2	rs28459768
INPP5D	2	rs7570061;rs7421448;rs28459768
MROH2A	2	rs7570061
ERC2	3	rs184384746
ARHGEF3	3	rs184384746
HESX1	3	rs184384746
APPL1	3	rs184384746
DNAH12	3	rs184384746
PDE12	3	rs184384746
ARF4	3	rs184384746
DENND6A	3	rs184384746
SLMAP	3	rs184384746
SHQ1	3	rs115311301
CLSTN2	3	rs144277025
PLCH1	3	rs359539
SLC33A1	3	rs359539
C4orf32	4	rs28636611
TIFA	4	rs28636611
ALPK1	4	rs28636611
PPID	4	rs11100203
FNIP2	4	rs11100203
C4orf45	4	rs11100203
RAPGEF2	4	rs11100203
GRAMD3	5	rs577305303
LMNB1	5	rs577305303
MARCH3	5	rs577305303
GALNT10	5	rs6890748
MYLK4	6	rs116528032
PRL	6	rs6910948
OARD1	6	rs143332484
TSPO2	6	rs143332484
APOBEC2	6	rs143332484
NFYA	6	rs143332484
TREML1	6	rs143332484;rs187370608
TREM2	6	rs143332484;rs187370608
PLA2G7	6	rs9463349
CD2AP	6	rs9381563
GPR111	6	rs9463349
GPR115	6	rs9463349
INTS1	7	rs7781047
MAFK	7	rs7781047
TMEM184A	7	rs7781047
PSMG3	7	rs7781047
NUDT1	7	rs7781047
RBAK	7	rs7791896
WIPI2	7	rs7791896
SLC29A4	7	rs7791896
GPR141	7	rs141872738
EPDR1	7	rs141872738
ZNF789	7	rs4727449
OR2AE1	7	rs4729576
TRIM4	7	rs4729576;rs4727449
AZGP1	7	rs4729576;rs1859788
ZKSCAN1	7	rs4729576;rs4727449
ZSCAN21	7	rs4727449;rs4729576
ZNF3	7	rs4729576;rs4727449
COPS6	7	rs4729576;rs4727449
MCM7	7	rs4729576;rs4727449
AP4M1	7	rs4729576;rs4727449;rs1859788
TAF6	7	rs4727449;rs4729576;rs1859788
CNPY4	7	rs4729576;rs1859788
MBLAC1	7	rs4729576
LAMTOR4	7	rs4729576;rs4727449;rs1859788
C7orf43	7	rs4727449;rs4729576;rs1859788
GAL3ST4	7	rs4729576;rs4727449;rs1859788
GPC2	7	rs4729576;rs4727449;rs1859788
STAG3	7	rs4729576;rs4727449;rs1859788
GATS	7	rs4729576;rs4727449;rs1859788
PVRIG	7	rs4729576;rs1859788
SPDYE3	7	rs4727449
PILRB	7	rs1859788;rs4727449;rs4729576
PILRA	7	rs4727449;rs1859788;rs4729576
ZCWPW1	7	rs1859788;rs4727449;rs4729576
MEPCE	7	rs4727449
PPP1R35	7	rs4727449;rs1859788
C7orf61	7	rs4727449;rs1859788
TSC22D4	7	rs4727449;rs1859788
NYAP1	7	rs4727449;rs1859788
MOSPD3	7	rs1859788
TFR2	7	rs1859788
GIGYF1	7	rs1859788
EPHB4	7	rs2466165
SLC12A9	7	rs2466165
TRIP6	7	rs2466165
SRRT	7	rs2466165
FAM131B	7	rs12540656
ZYX	7	rs7810606
EPHA1	7	rs7810606;rs12540656
TAS2R60	7	rs12540656;rs7810606
CNTNAP2	7	rs112815495
TRIM35	8	rs34181358;rs28834970
PTK2B	8	rs34181358;rs28834970
CHRNA2	8	rs34181358;rs28834970
EPHX2	8	rs34181358
CLU	8	rs4236673;rs499046
SCARA3	8	rs499046;rs138529507
CCDC25	8	rs138529507;rs499046
ESCO2	8	rs138529507
PBK	8	rs138529507
VPS13B	8	rs117189886
COX6C	8	rs117189886
KB-1980E6.3	8	rs10091076
ODF1	8	rs10091076
EPPK1	8	rs79832570
PLEC	8	rs79832570;rs77911607
PARP10	8	rs79832570;rs77911607
GRINA	8	rs77911607
SPATC1	8	rs79832570;rs77911607
OPLAH	8	rs79832570;rs77911607
EXOSC4	8	rs77911607
CYC1	8	rs77911607;rs79832570
SHARPIN	8	rs77911607;rs79832570
MAF1	8	rs77911607;rs79832570
KIAA1875	8	rs77911607;rs79832570
FGD3	9	rs28468656
SUSD3	9	rs28468656
C9orf89	9	rs28468656
SFMBT2	10	rs12775090
ZNF33B	10	rs117285649
CCDC6	10	rs1171812
C10orf40	10	rs1171812
ANKRD22	10	rs149659291
STAMBPL1	10	rs149659291
ACTA2	10	rs149659291
HBG2	11	rs76953845
HBE1	11	rs76953845
OR51B5	11	rs76953845
OR51B6	11	rs76953845
OR51M1	11	rs76953845
ACP2	11	rs10437655
NR1H3	11	rs10437655
MADD	11	rs10437655
MYBPC3	11	rs10437655
SPI1	11	rs10437655
SLC39A13	11	rs10437655
PSMC3	11	rs10437655
RAPSN	11	rs10437655
CELF1	11	rs10437655
NDUFS3	11	rs10437655
PTPMT1	11	rs10437655
KBTBD4	11	rs10437655
KBTBD4	11	rs10437655
FAM180B	11	rs10437655
C1QTNF4	11	rs10437655
MTCH2	11	rs10437655
AGBL2	11	rs10437655
FNBP4	11	rs10437655
NUP160	11	rs10437655
OR4D10	11	rs142632586
OSBP	11	rs180896475;rs142632586
OR10V1	11	rs180896475;rs142632586
STX3	11	rs180896475;rs142632586
GIF	11	rs180896475
TCN1	11	rs180896475;rs2081545
MS4A3	11	rs2081545
MS4A2	11	rs2081545
MS4A6A	11	rs2081545
MS4A4E	11	rs2081545
MS4A4A	11	rs2081545
MS4A6E	11	rs2081545
KCNK7	11	rs2231884
MAP3K11	11	rs2231884
KAT5	11	rs2231884
RNASEH2C	11	rs2231884
AP5B1	11	rs2231884
CFL1	11	rs2231884
SNX32	11	rs2231884
MUS81	11	rs2231884
EFEMP2	11	rs2231884
CTSW	11	rs2231884
FIBP	11	rs2231884
CCDC85B	11	rs2231884
FOSL1	11	rs2231884
BANF1	11	rs2231884
PICALM	11	rs680119;rs867611
EED	11	rs867611:rs680119
CNTN5	11	rs9971438
SC5D	11	rs11218343
SORL1	11	rs11218343
BLID	11	rs117642233
LRP10	14	rs8003201
REM2	14	rs8003201
PRMT5	14	rs8003201
HAUS4	14	rs8003201
RP11-298I3.5	14	rs8003201
C14orf93	14	rs8003201
PSMB5	14	rs8003201
PSMB11	14	rs8003201
TXNDC16	14	rs117944015
GPR137C	14	rs117944015
ERO1L	14	rs117944015
STYX	14	rs7149638
FERMT2	14	rs7149638
NPC2	14	rs117258942
CPSF2	14	rs61975652
SLC24A4	14	rs61975652;rs12590654
RIN3	14	rs12590654
HDC	15	rs17646025
USP8	15	rs17646025
USP50	15	rs17646025
TRPM7	15	rs17646025
SPPL2A	15	rs17646025
ADAM10	15	rs442495
FAM63B	15	rs442495;rs77145198
RNF111	15	rs77145198
SLTM	15	rs77145198
MYO1E	15	rs77145198
TPM1	15	rs12593078;rs117618017
LACTB	15	rs12593078;rs117618017
RPS27L	15	rs12593078;rs117618017
RAB8B	15	rs12593078;rs117618017
APH1B	15	rs12593078;rs117618017
CA12	15	rs12593078;rs11637751
CTSH	15	rs12148472
RP11-231C14.4	16	rs3814877
SPN	16	rs3814877
MVP	16	rs3814877
CDIPT	16	rs3814877
ASPHD1	16	rs3814877
KCTD13	16	rs3814877
TMEM219	16	rs3814877
TAOK2	16	rs3814877
HIRIP3	16	rs3814877
INO80E	16	rs3814877
DOC2A	16	rs3814877
C16orf92	16	rs3814877
FAM57B	16	rs3814877
ALDOA	16	rs3814877
PPP4C	16	rs3814877
TBX6	16	rs3814877
YPEL3	16	rs3814877
GDPD3	16	rs3814877
MAPK3	16	rs3814877
CORO1A	16	rs3814877
SULT1A3	16	rs3814877
RP11-347C12.1	16	rs3814877
ZNF688	16	rs9927137
ZNF785	16	rs9927137
ZNF689	16	rs9927137
PRR14	16	rs9927137
FBRS	16	rs9927137
SRCAP	16	rs9927137
PHKG2	16	rs9927137;rs59735493
C16orf93	16	rs9927137;rs59735493
RNF40	16	rs9927137;rs59735493
ZNF629	16	rs59735493
BCL7C	16	rs59735493;rs9927137
CTF1	16	rs59735493;rs9927137
FBXL19	16	rs59735493
ORAI3	16	rs59735493
SETD1A	16	rs59735493
HSD3B7	16	rs59735493;rs9927137
AC135048.1	16	rs59735493
STX1B	16	rs59735493
STX4	16	rs59735493
ZNF668	16	rs59735493
ZNF668	16	rs59735493
ZNF646	16	rs59735493
PRSS53	16	rs59735493
RP11-196G11.1	16	rs59735493
VKORC1	16	rs59735493
BCKDK	16	rs59735493
KAT8	16	rs59735493;rs9927137
PRSS8	16	rs59735493
PRSS36	16	rs59735493;rs9927137
ITGAX	16	rs59735493
SLC6A2	16	rs6499775
CES1	16	rs6499775
CLEC18A	16	rs35283920
EXOSC6	16	rs35283920
ST3GAL2	16	rs35283920
COG4	16	rs35283920
SF3B3	16	rs35283920
IL34	16	rs35283920
MTSS1L	16	rs35283920;rs62047970
FLJ00418	16	rs35283920
VAC14	16	rs62047970
GINS2	16	rs143465942
C16orf74	16	rs143465942
MYO1C	17	rs12601795
INPP5K	17	rs12601795
PITPNA	17	rs12601795
MED11	17	rs1567238
PLD2	17	rs1567238
MINK1	17	rs1567238;rs113260531
CHRNE	17	rs1567238;rs113260531
C17orf107	17	rs1567238;rs113260531
GP1BA	17	rs1567238
SLC25A11	17	rs1567238
RNF167	17	rs1567238;rs113260531
PFN1	17	rs1567238
ENO3	17	rs1567238
SPAG7	17	rs1567238
CAMTA2	17	rs1567238;rs113260531
INCA1	17	rs1567238;rs113260531
KIF1C	17	rs1567238;rs113260531
SLC52A1	17	rs1567238
ZNF232	17	rs113260531;rs1567238
USP6	17	rs113260531
ZNF594	17	rs113260531
SCIMP	17	rs113260531;rs1567238
RABEP1	17	rs113260531
NUP88	17	rs113260531
GNGT2	17	rs616338;rs28394864
ABI3	17	rs616338
PHOSPHO1	17	rs616338;rs28394864
ZNF652	17	rs28394864
RP11-81K2.1	17	rs28394864
MPO	17	rs2526377
BZRAP1	17	rs2526377
SUPT4H1	17	rs2526377
RNF43	17	rs2526377
ACE	17	rs4311
ACE	17	rs4311
STRADA	17	rs4311
RP11-51F16.8	17	rs4311
FTSJ3	17	rs4311
ALPK2	18	rs76726049
WDR18	19	rs3752231
GRIN3B	19	rs4147920
TMEM259	19	rs4147920
CNN2	19	rs3752231;rs4147920;rs4147929
ABCA7	19	rs3752231;rs4147920;rs4147929
HMHA1	19	rs4147929;rs4147920;rs3752231
POLR2E	19	rs4147929;rs3752231;rs4147920
GPX4	19	rs4147929;rs4147920
KDM4B	19	rs73546209
PTPRS	19	rs73546209
TECR	19	rs8101554
NDUFB7	19	rs8101554
CLEC17A	19	rs8101554
PGPEP1	19	rs3859570
GDF15	19	rs3859570
LRRC25	19	rs3859570
SSBP4	19	rs3859570
ELL	19	rs3859570
UBA52	19	rs3859570
C19orf60	19	rs3859570
ZNF404	19	rs11083743
ZNF221	19	rs561654715
ZNF155	19	rs561654715
ZNF234	19	rs144101922
ZNF226	19	rs144101922
ZNF227	19	rs561654715
ZNF235	19	rs561654715
ZNF112	19	rs142412517;rs561654715
CTC-512J12.6	19	rs142412517;rs561654715
ZNF285	19	rs561654715
ZNF229	19	rs142412517;rs561654715
IGSF23	19	rs151330717;rs4468734;rs11083743;rs8111946;rs539159088;rs11083742
PVR	19	rs539159088;rs8111946;rs10422568;rs11083742;rs4468734;rs11083743
CEACAM19	19	rs539159088;rs8111946;rs10422568;rs11083743;rs186110295;rs151330717;rs11083742;rs4468734;rs2965164;rs1551891;rs2965169;rs55923289;rs28399637;rs406456
CEACAM16	19	rs10422568;rs186110295;rs151330717;rs80000866;rs142412517;rs539159088;rs2965164;rs894189;rs1551891;rs111740474
BCL3	19	rs1551891;rs2965169;rs7249244;rs2927475;rs55923289;rs186110295;rs2967668
CBLC	19	rs2927475;rs2967668;rs561654715;rs10419669
BCAM	19	rs2967668;rs2927475;rs142092405;rs28399637;rs11669415
PVRL2	19	rs2927475;rs11669415;rs55840414;rs2927468;rs375972689;rs406456;rs138607350;rs183427010;rs41290100;rs11665676;rs73033507;rs79701229;rs142412517;rs1081105;rs561654715;rs157580;rs2965169;rs2967668;rs28399637;rs1160984;rs7412;rs3925681;rs11672748
TOMM40	19	rs11665676;rs406456;rs79701229;rs142412517;rs1081105;rs561654715;rs157580;rs1160984;rs141864196;rs7412
APOE	19	rs1081105;rs1160984;rs142412517;rs141864196;rs157580;rs7412;rs561654715;rs3925681
APOC1	19	rs157580;rs7412;rs1081105;rs141864196;rs561654715;rs3925681;rs73033507
APOC4-APOC2	19	rs73033507;rs11672748;rs204907;rs143674704;rs204480
APOC4	19	rs73033507;rs11672748;rs204907;rs143674704;rs204480
APOC2	19	rs11672748;rs204907;rs143674704
CTB-129P6.11	19	rs11672748;rs204907;rs143674704;rs116949436
CLPTM1	19	rs11672748;rs204907;rs143674704;rs116949436;rs142412517;rs204480;rs117261169
RELB	19	rs11672748;rs204907;rs183321458;rs147188206;rs116949436;rs1968449;rs149553138;rs34034621;rs76856627;rs112481437
CLASRP	19	rs1968449;rs149553138;rs34034621;rs76856627;rs112481437;rs147188206;rs60239918;rs183321458
ZNF296	19	rs1968449;rs60239918;rs183321458;rs76856627;rs28469095;rs9653111
GEMIN7	19	rs60239918;rs1968449;rs183321458;rs76856627;rs28469095;rs9653111;rs138733281;rs10421247;rs76971643;rs595290;rs62118504
MARK4	19	rs60239918;rs1968449;rs183321458;rs76856627;rs28469095;rs9653111;rs138733281;rs34034621;rs117261169;rs147188206;rs10421247;rs149553138;rs76971643;rs73566293;rs117783785;rs595290;rs143355908;rs8109764;rs346762;rs142412517;rs62118504;rs8103360;rs123187
PPP1R37	19	rs28469095;rs9653111;rs138733281;rs34034621;rs117261169;rs147188206;rs183321458;rs10421247;rs73033507;rs11665676;rs1968449;rs76971643;rs595290;rs62118504
NKPD1	19	rs28469095;rs183321458;rs9653111;rs10421247;rs149553138;rs76971643
TRAPPC6A	19	rs10421247;rs28469095;rs149553138;rs76971643;rs9653111
BLOC1S3	19	rs149553138;rs76971643;rs28469095;rs9653111
AC005779.2	19	rs76971643;rs28469095;rs73566293;rs117783785;rs595290;rs143355908;rs9653111
AC006126.3	19	rs28469095;rs73566293;rs117783785;rs595290;rs143355908;rs8109764;rs346762;rs9653111
EXOC3L2	19	rs595290;rs73566293;rs143355908;rs8109764;rs346762;rs142412517;rs62118504
CKM	19	rs8103360;rs123187;rs346762;rs62118504
KLC3	19	rs123187;rs10402243
L47234.1	19	rs123187
ERCC2	19	rs123187;rs62118504;rs10422253
PPP1R13L	19	rs62109562;rs545753812
CD3EAP	19	rs62109562;rs545753812;rs10402243;rs10422253
ERCC1	19	rs62109562;rs545753812;rs10402243;rs10422253
FOSB	19	rs10402243
RTN2	19	rs10402243
PPM1N	19	rs10402243
VASP	19	rs10402243;rs10422253
OPA3	19	rs10422253;rs142412517;rs10402243
EML2	19	rs10402243;rs75987583
C19orf83	19	rs10402243;rs75987583
AC074212.3	19	rs75987583
SIX5	19	rs142412517
DMPK	19	rs142412517;rs75987583;rs10422253
AC011530.4	19	rs142412517;rs75987583;rs10422253
DMWD	19	rs142412517;rs75987583
RSPH6A	19	rs75987583
SYMPK	19	rs142412517
FOXA3	19	rs142412517
CD33	19	rs3865444
VSIG10L	19	rs3865444
CSTF1	20	rs6014724
CASS4	20	rs6014724
APP	21	rs4817090
